# Supplementary material for: Whole-Genome Comparison Reveals Structural Variations behind Heading Leaf Trait in Brassica oleracea
Source: Int J Mol Sci. 2023 Feb 17;24(4):4063. doi: 10.3390/ijms24044063 (PMC9965001; doi:10.3390/ijms24044063)
Supplement: Supplementary file 1 [file ijms-24-04063-s001.zip]

Archive with 2 entries (2 files):
- Supplementary FiguresS1-9.pdf
- Supplementary Table 1-10-R.xlsx
