# Supplementary material for: Whole-Genome Comparison Reveals Structural Variations behind Heading Leaf Trait in Brassica oleracea
Source: Int J Mol Sci. 2023 Feb 17;24(4):4063. doi: 10.3390/ijms24044063 (PMC9965001; doi:10.3390/ijms24044063)
Supplement: Supplementary file 1 [file ijms-24-04063-s001.zip › Supplementary Table 1-10-R.xlsx]

## Sheet: TableS1
Supplementary Table S1. The genomic feature of six Brassica oleracea accessions.
	Species	morphotype	Accession_name	version	Estimated Genome size（Mb）	Assembly Genome size （Mb）	Contig N50 (kb)	Scaffold N50 (kb)	Protein Gene number	Reference	doi
Brassica oleracea (CC)	ssp. italica	Broccoli	HDEM	v1.0	630	554.976	9491.2	58257.9	61279	Belser et al. 2018	10.1038/s41477-018-0289-4
	ssp. capitata	Cabbage	OX-heart_923	v1.0	587.7	565.471	3099.36	59442	62232	Guo et al.2021	10.1186/s12915-021-01031-2
	ssp. botrytis	Cauliflower	Korso_1401	v1.0	566.9	552.847	4972.62	59208.5	60640	Guo et al.2021	10.1186/s12915-021-01031-2
	ssp. capitata	Cabbage	line02-12	v1.0	630	539.907	26.828	1457.06	45758	Liu et al. 2014	10.1038/ncomms4930
	ssp. capitata	Cabbage	line02-12	v2.0	630	561.158	2371.96	57884.6	59064	Cai et al. 2020	10.1007/s00122-020-03664-3
	ssp. capitata	Cabbage	D134	v1.0	659.83	529.919	3591.42	61740.3	44701	Lv et al. 2020	10.1038/s41598-020-69389-x
	ssp. acephala	Chinese kale	To1000	v1.0	648	488.575	22.128	850.003	59225	Parkin et al. 2014	10.1186/gb-2014-15-6-r77

## Sheet: TableS2
Supplementary Table S2. Statistics overall of orthologous groups analysis in six B. oleracea and one B. rapa.
Number of species	7
Number of genes	408370
Number of genes in orthogroups	388559
Number of unassigned genes	19811
Percentage of genes in orthogroups	95.1
Percentage of unassigned genes	4.9
Number of orthogroups	54415
Number of species-specific orthogroups	2247
Number of genes in species-specific orthogroups	7649
Percentage of genes in species-specific orthogroups	1.9
Mean orthogroup size	7.1
Median orthogroup size	7
G50 (assigned genes)	8
G50 (all genes)	7
O50 (assigned genes)	14735
O50 (all genes)	16051
Number of orthogroups with all species present	21651
Number of single-copy orthogroups	10950

## Sheet: TableS3
Supplementary Table S3. Statistics of orthologous group in six B. oleracea and one B. rapa.
	HDEM	To1000	line02-12	D134	Korso	OX-heart	Chiifu_v3
Number of genes	61279	59220	59064	43868	70412	68277	46250
Number of genes in orthogroups	58368	57367	57360	42518	65656	63198	44092
Number of unassigned genes	2911	1853	1704	1350	4756	5079	2158
Percentage of genes in orthogroups	95.2	96.9	97.1	96.9	93.2	92.6	95.3
Percentage of unassigned genes	4.8	3.1	2.9	3.1	6.8	7.4	4.7
Number of orthogroups containing species	42228	40486	38948	34489	42421	42150	32149
Percentage of orthogroups containing species	77.6	74.4	71.6	63.4	78	77.5	59.1
Number of species-specific orthogroups	382	230	272	77	487	443	356
Number of genes in species-specific orthogroups	1337	812	1590	184	1283	1288	1155
Percentage of genes in species-specific orthogroups	2.2	1.4	2.7	0.4	1.8	1.9	2.5

## Sheet: TableS4
Supplementary Table S4. Peaks of each Ks distribution of orthologs in Brassica genomes
Species	Ks（X_Peak）value	Density (Y_Peak)	T (divergence time, T=Ks/2r)
B. rapa Chiifu vs B. oleracea HDEM	0.0856517	7.57081	2.85506e+06
B. rapa Chiifu vs B. oleracea Korso	0.0890399	7.6465	2967997
B. rapa Chiifu vs B. oleracea line02-12	0.0899893	7.75686	2.99964e+06
B. rapa Chiifu vs B. oleracea OX-heart	0.091072	7.75867	3.03573e+06
B. rapa Chiifu vs B. oleracea To1000	0.0883429	7.81242	2944763
B. rapa Chiifu vs B. oleracea D134	0.0912424	7.73589	3.04141e+06
B. rapa Chiifu vs B. rapa Chiifu	0.338999	4.31111	1.13e+07
B. oleracea HDEM vs B. oleracea HDEM	0.331964	3.81974	11065480
Note: T is the divergence time; the formula "T=Ks/2r" was used to calculated the T between intra- and inter-013, where "r" is the neutral substitution rate and r= 1.5*10^-8 was used in the current study.

## Sheet: TableS5
Supplementary Table S5. Summary of structural and sequence variations between B. oleracea HDEM and other accessions
Item	Variation type	line02-12_v2 vs HDEM_ref			OX-heart_923 vs HDEM_ref			Korso_1401 vs HDEM_ref			D134 vs HDEM_ref			To1000 vs HDEM_ref
		Count	Length_ref	Length_qry	Count	Length_ref	Length_qry	Count	Length_ref	Length_qry	Count	Length_ref	Length_qry	Count	Length_ref	Length_qry
Syntenic regions	Syntenic block	29239	398020076	397343335	28268	389997756	388693507	22627	419894023	418316365	28462	387173553	386241391	35459	306333322	302991141
Sequence differences	SNPs	4992869	4992869	4992869	4803780	4803780	4803780	4040888	4040888	4040888	4871717	4871717	4871717	4078204	4078204	4078204
	Insertions	790144	-	4855325	766399	-	4603769	736057	-	3797342	770449	-	5492872	501483	-	5297571
	Deletions	733354	5237567	-	707683	4804802	-	688699	3815949	-	712252	6062131	-	521490	7677954	-
	Copygains	1428	-	4469757	1329	-	5492306	1108	-	3792987	1516	-	5223918	2800	-	4765241
	Copylosses	1653	4550894	-	1702	4158165	-	1335	4586339	-	1820	5166010	-	2136	4910583	-
	Highly diverged	4780	7101381	7366765	4495	6227726	15260411	3760	4966240	7105877	5081	9180444	8790963	12806	25783122	16672615
	Tandem repeats	438	1725328	1584522	345	1553097	1495405	344	1790919	1729179	329	1522041	1502338	423	564337	504795
	Total	6524666	23608039	23269238	6285733	21547570	31655671	5472191	19200335	20466273	6363164	26802343	25881808	5119342	43014200	31318426
Structural differences	Inversions	229	13041248	13259869	205	9103555	19932880	175	9210422	12313777	199	27258809	27254586	228	43774688	36599777
	Translocations	10660	31955762	31962365	10597	31775007	32476321	7354	26577083	26677371	9987	29200075	29251216	15382	32026662	30575114
	Duplications (reference)	21783	61586164	-	22508	64192911	-	17176	51096112	-	21361	59474155	-	42392	69273681	-
	Duplications (query)	24326	-	60820080	23708	-	62736730	21489	-	59479663	22882	-	56818302	19470	-	21079326
	Not aligned (reference)	29968	39466862	-	30542	47633135	-	23078	34782588	-	29173	37790615	-	52726	92022032	-
	Not aligned (query)	32650	-	37975932	31742	-	37349802	25895	-	33835374	30967	-	33043759	46861	-	57677743
	Total	119616	146050036	144018246	119302	152704608	152495733	95167	121666205	132306185	114569	153723654	146367863	177059	237097063	145931960

## Sheet: TableS6
Supplementary Table S6. The annotation of sequence variations in the B. oleracea genome with HDEM as a reference.
Accessions		line02-12_v2	OX-heart	Korso	D134	To1000
5'-UTR		30	28	33	32	40
Upstream		568713	542850	454750	557856	539329
Exonic	Start loss	771	713	618	722	753
	Stop gain	4319	4274	3575	4250	3977
	Stop loss	1856	1743	1526	1778	1912
	Non-synonymous	174728	166879	138514	170683	169811
	Synonymous	178272	169269	143513	175408	174618
Intronic		803892	764379	680414	782539	666235
Splicing		2352	2241	1868	2297	2165
Downstream		454153	432433	371222	443635	433198
upstream/downstream		93945	89304	76561	93136	89746
Intergenic		4204972	4076479	3584199	4093873	2991945
Non-frameshift		10457	9872	8364	10377	10263
Frameshift		17089	16600	14771	16913	16130
Unknown		22	20	19	16	16
Total		6515571	6277084	5479947	6353515	5100138

## Sheet: TableS7
Supplementary Table S7. Information of B. oleracea population downloaded from database.
SRR/Project number	Morphotype	Heading trait	Database
CNP0000469	Cabbage	Heading	CNGBdb
SRR13355052	Cabbage	Heading	NCBI
SRR13661978	Cabbage	Heading	NCBI
SRR13661996	Cabbage	Heading	NCBI
SRR13661997	Cabbage	Heading	NCBI
SRR13661998	Cabbage	Heading	NCBI
SRR13661999	Cabbage	Heading	NCBI
SRR13662001	Cabbage	Heading	NCBI
SRR13662002	Cabbage	Heading	NCBI
SRR13662003	Cabbage	Heading	NCBI
SRR13662004	Cabbage	Heading	NCBI
SRR13662005	Cabbage	Heading	NCBI
SRR13662006	Cabbage	Heading	NCBI
SRR13662007	Cabbage	Heading	NCBI
SRR13662008	Cabbage	Heading	NCBI
SRR13662009	Cabbage	Heading	NCBI
SRR13662010	Cabbage	Heading	NCBI
SRR13662012	Cabbage	Heading	NCBI
SRR13662013	Cabbage	Heading	NCBI
SRR13662014	Cabbage	Heading	NCBI
SRR13662015	Cabbage	Heading	NCBI
SRR13662016	Cabbage	Heading	NCBI
SRR13662017	Cabbage	Heading	NCBI
SRR13662018	Cabbage	Heading	NCBI
SRR13662019	Cabbage	Heading	NCBI
SRR13662020	Cabbage	Heading	NCBI
SRR13662021	Cabbage	Heading	NCBI
SRR13662023	Cabbage	Heading	NCBI
SRR13662024	Cabbage	Heading	NCBI
SRR13662025	Cabbage	Heading	NCBI
SRR13662026	Cabbage	Heading	NCBI
SRR13662027	Cabbage	Heading	NCBI
SRR13662028	Cabbage	Heading	NCBI
SRR13662029	Cabbage	Heading	NCBI
SRR13662030	Cabbage	Heading	NCBI
SRR13662031	Cabbage	Heading	NCBI
SRR13662032	Cabbage	Heading	NCBI
SRR13662034	Cabbage	Heading	NCBI
SRR13662035	Cabbage	Heading	NCBI
SRR13662036	Cabbage	Heading	NCBI
SRR13662037	Cabbage	Heading	NCBI
SRR13662038	Cabbage	Heading	NCBI
SRR13662039	Cabbage	Heading	NCBI
SRR13662040	Cabbage	Heading	NCBI
SRR13662041	Cabbage	Heading	NCBI
SRR13662042	Cabbage	Heading	NCBI
SRR13662043	Cabbage	Heading	NCBI
SRR13662045	Cabbage	Heading	NCBI
SRR13662046	Cabbage	Heading	NCBI
SRR13662047	Cabbage	Heading	NCBI
SRR13662048	Cabbage	Heading	NCBI
SRR13662049	Cabbage	Heading	NCBI
SRR13662050	Cabbage	Heading	NCBI
SRR13662051	Cabbage	Heading	NCBI
SRR13662052	Cabbage	Heading	NCBI
SRR13662053	Cabbage	Heading	NCBI
SRR13662054	Cabbage	Heading	NCBI
SRR13662056	Cabbage	Heading	NCBI
SRR13662057	Cabbage	Heading	NCBI
SRR13662058	Cabbage	Heading	NCBI
SRR13662062	Cabbage	Heading	NCBI
SRR13662073	Cabbage	Heading	NCBI
SRR13662084	Cabbage	Heading	NCBI
SRR13662095	Cabbage	Heading	NCBI
SRR13662106	Cabbage	Heading	NCBI
SRR13662117	Cabbage	Heading	NCBI
SRR13662128	Cabbage	Heading	NCBI
SRR3202000	Cabbage	Heading	NCBI
SRR3202020	Cabbage	Heading	NCBI
SRR3202029	Cabbage	Heading	NCBI
SRR3202031	Cabbage	Heading	NCBI
SRR3202032	Cabbage	Heading	NCBI
SRR3202033	Cabbage	Heading	NCBI
SRR3202040	Cabbage	Heading	NCBI
SRR3202041	Cabbage	Heading	NCBI
SRR3202042	Cabbage	Heading	NCBI
SRR3202043	Cabbage	Heading	NCBI
SRR3202044	Cabbage	Heading	NCBI
SRR3202802	Cabbage	Heading	NCBI
SRR3202803	Cabbage	Heading	NCBI
SRR3202805	Cabbage	Heading	NCBI
SRR3202806	Cabbage	Heading	NCBI
SRR3202807	Cabbage	Heading	NCBI
SRR3202808	Cabbage	Heading	NCBI
SRR3202809	Cabbage	Heading	NCBI
SRR3202810	Cabbage	Heading	NCBI
SRR3202811	Cabbage	Heading	NCBI
SRR3202820	Cabbage	Heading	NCBI
SRR3202827	Cabbage	Heading	NCBI
SRR3202833	Cabbage	Heading	NCBI
SRR3202834	Cabbage	Heading	NCBI
SRR3202835	Cabbage	Heading	NCBI
SRR3202836	Cabbage	Heading	NCBI
SRR3202837	Cabbage	Heading	NCBI
SRR3202838	Cabbage	Heading	NCBI
SRR3202868	Cabbage	Heading	NCBI
SRR3202869	Cabbage	Heading	NCBI
SRR3202870	Cabbage	Heading	NCBI
SRR3202873	Cabbage	Heading	NCBI
SRR3202875	Cabbage	Heading	NCBI
SRR3202876	Cabbage	Heading	NCBI
SRR3202877	Cabbage	Heading	NCBI
SRR3202881	Cabbage	Heading	NCBI
SRR3202882	Cabbage	Heading	NCBI
SRR3202883	Cabbage	Heading	NCBI
SRR3202885	Cabbage	Heading	NCBI
SRR3202912	Cabbage	Heading	NCBI
SRR3203045	Cabbage	Heading	NCBI
SRR3203047	Cabbage	Heading	NCBI
SRR3203048	Cabbage	Heading	NCBI
SRR3203049	Cabbage	Heading	NCBI
SRR3203050	Cabbage	Heading	NCBI
SRR585581	Cabbage	Heading	NCBI
SRR3203163	Broccoli	Non-heading	NCBI
SRR3203164	Broccoli	Non-heading	NCBI
SRR3203165	Broccoli	Non-heading	NCBI
SRR3203166	Broccoli	Non-heading	NCBI
SRR3203169	Broccoli	Non-heading	NCBI
SRR3203172	Broccoli	Non-heading	NCBI
SRR3203176	Broccoli	Non-heading	NCBI
SRR3203181	Broccoli	Non-heading	NCBI
SRR3203187	Broccoli	Non-heading	NCBI
SRR3203201	Broccoli	Non-heading	NCBI
SRR3203204	Broccoli	Non-heading	NCBI
SRR3203206	Broccoli	Non-heading	NCBI
SRR3203212	Broccoli	Non-heading	NCBI
SRR3203219	Broccoli	Non-heading	NCBI
SRR3203228	Broccoli	Non-heading	NCBI
SRR3203237	Broccoli	Non-heading	NCBI
SRR3203244	Broccoli	Non-heading	NCBI
SRR3203255	Broccoli	Non-heading	NCBI
SRR3203257	Broccoli	Non-heading	NCBI
SRR3203258	Broccoli	Non-heading	NCBI
SRR3203259	Broccoli	Non-heading	NCBI
SRR3203260	Broccoli	Non-heading	NCBI
SRR3203261	Broccoli	Non-heading	NCBI
SRR13662055	Broccoli	Non-heading	NCBI
SRR13662044	Broccoli	Non-heading	NCBI
SRR13662033	Broccoli	Non-heading	NCBI
SRR13662022	Broccoli	Non-heading	NCBI
SRR13662011	Broccoli	Non-heading	NCBI
SRR13662000	Broccoli	Non-heading	NCBI
SRR13661989	Broccoli	Non-heading	NCBI
SRR13662130	Broccoli	Non-heading	NCBI
SRR13662129	Broccoli	Non-heading	NCBI
SRR3203273	Brussels sprouts	Non-heading	NCBI
SRR3203278	Brussels sprouts	Non-heading	NCBI
SRR13662067	Cauliflower	Non-heading	NCBI
SRR13662066	Cauliflower	Non-heading	NCBI
SRR13662065	Cauliflower	Non-heading	NCBI
SRR13662064	Cauliflower	Non-heading	NCBI
SRR13662063	Cauliflower	Non-heading	NCBI
SRR13662061	Cauliflower	Non-heading	NCBI
SRR13662060	Cauliflower	Non-heading	NCBI
SRR13662059	Cauliflower	Non-heading	NCBI
SRR13661995	Cauliflower	Non-heading	NCBI
SRR13661994	Cauliflower	Non-heading	NCBI
SRR13661993	Cauliflower	Non-heading	NCBI
SRR13661992	Cauliflower	Non-heading	NCBI
SRR13661991	Cauliflower	Non-heading	NCBI
SRR13661990	Cauliflower	Non-heading	NCBI
SRR13661988	Cauliflower	Non-heading	NCBI
SRR13661987	Cauliflower	Non-heading	NCBI
SRR13661986	Cauliflower	Non-heading	NCBI
SRR13661985	Cauliflower	Non-heading	NCBI
SRR13661984	Cauliflower	Non-heading	NCBI
SRR13661983	Cauliflower	Non-heading	NCBI
SRR13661982	Cauliflower	Non-heading	NCBI
SRR13661981	Cauliflower	Non-heading	NCBI
SRR13661980	Cauliflower	Non-heading	NCBI
SRR13661979	Cauliflower	Non-heading	NCBI
SRR13661977	Cauliflower	Non-heading	NCBI
SRR13661976	Cauliflower	Non-heading	NCBI
SRR13661975	Cauliflower	Non-heading	NCBI
SRR13661974	Cauliflower	Non-heading	NCBI
SRR13661973	Cauliflower	Non-heading	NCBI
SRR13661972	Cauliflower	Non-heading	NCBI
SRR13661971	Cauliflower	Non-heading	NCBI
SRR13661970	Cauliflower	Non-heading	NCBI
SRR13661969	Cauliflower	Non-heading	NCBI
SRR13661968	Cauliflower	Non-heading	NCBI
SRR13662124	Cauliflower	Non-heading	NCBI
SRR13662123	Cauliflower	Non-heading	NCBI
SRR13662122	Cauliflower	Non-heading	NCBI
SRR13662121	Cauliflower	Non-heading	NCBI
SRR13662120	Cauliflower	Non-heading	NCBI
SRR13662119	Cauliflower	Non-heading	NCBI
SRR13662118	Cauliflower	Non-heading	NCBI
SRR13662116	Cauliflower	Non-heading	NCBI
SRR13662115	Cauliflower	Non-heading	NCBI
SRR13662114	Cauliflower	Non-heading	NCBI
SRR13662113	Cauliflower	Non-heading	NCBI
SRR13662112	Cauliflower	Non-heading	NCBI
SRR13662111	Cauliflower	Non-heading	NCBI
SRR13662110	Cauliflower	Non-heading	NCBI
SRR13662109	Cauliflower	Non-heading	NCBI
SRR13662108	Cauliflower	Non-heading	NCBI
SRR13662107	Cauliflower	Non-heading	NCBI
SRR13662105	Cauliflower	Non-heading	NCBI
SRR13662104	Cauliflower	Non-heading	NCBI
SRR13662103	Cauliflower	Non-heading	NCBI
SRR13662102	Cauliflower	Non-heading	NCBI
SRR13662101	Cauliflower	Non-heading	NCBI
SRR13662100	Cauliflower	Non-heading	NCBI
SRR13662099	Cauliflower	Non-heading	NCBI
SRR13662098	Cauliflower	Non-heading	NCBI
SRR13662097	Cauliflower	Non-heading	NCBI
SRR13662096	Cauliflower	Non-heading	NCBI
SRR13662094	Cauliflower	Non-heading	NCBI
SRR13662093	Cauliflower	Non-heading	NCBI
SRR13662092	Cauliflower	Non-heading	NCBI
SRR13662091	Cauliflower	Non-heading	NCBI
SRR13662090	Cauliflower	Non-heading	NCBI
SRR13662089	Cauliflower	Non-heading	NCBI
SRR13662088	Cauliflower	Non-heading	NCBI
SRR13662087	Cauliflower	Non-heading	NCBI
SRR13662086	Cauliflower	Non-heading	NCBI
SRR13662085	Cauliflower	Non-heading	NCBI
SRR13662083	Cauliflower	Non-heading	NCBI
SRR13662082	Cauliflower	Non-heading	NCBI
SRR13662081	Cauliflower	Non-heading	NCBI
SRR13662080	Cauliflower	Non-heading	NCBI
SRR13662079	Cauliflower	Non-heading	NCBI
SRR13662078	Cauliflower	Non-heading	NCBI
SRR13662077	Cauliflower	Non-heading	NCBI
SRR13662076	Cauliflower	Non-heading	NCBI
SRR13662075	Cauliflower	Non-heading	NCBI
SRR13662074	Cauliflower	Non-heading	NCBI
SRR13662072	Cauliflower	Non-heading	NCBI
SRR13662071	Cauliflower	Non-heading	NCBI
SRR13662070	Cauliflower	Non-heading	NCBI
SRR13662069	Cauliflower	Non-heading	NCBI
SRR13662068	Cauliflower	Non-heading	NCBI
SRR13662127	Cauliflower	Non-heading	NCBI
SRR13662126	Cauliflower	Non-heading	NCBI
SRR13662125	Cauliflower	Non-heading	NCBI
SRR13357079	Cauliflower	Non-heading	NCBI
SRR3203096	Cauliflower	Non-heading	NCBI
SRR3203104	Cauliflower	Non-heading	NCBI
SRR3203105	Cauliflower	Non-heading	NCBI
SRR3203106	Cauliflower	Non-heading	NCBI
SRR3203107	Cauliflower	Non-heading	NCBI
SRR3203108	Cauliflower	Non-heading	NCBI
SRR3203109	Cauliflower	Non-heading	NCBI
SRR3203115	Cauliflower	Non-heading	NCBI
SRR3203119	Cauliflower	Non-heading	NCBI
SRR3203120	Cauliflower	Non-heading	NCBI
SRR3203127	Cauliflower	Non-heading	NCBI
SRR3203131	Cauliflower	Non-heading	NCBI
SRR3203136	Cauliflower	Non-heading	NCBI
SRR3203140	Cauliflower	Non-heading	NCBI
SRR3203144	Cauliflower	Non-heading	NCBI
SRR3203147	Cauliflower	Non-heading	NCBI
SRR3203151	Cauliflower	Non-heading	NCBI
SRR3203155	Cauliflower	Non-heading	NCBI
SRR3203157	Cauliflower	Non-heading	NCBI
SRR3203160	Cauliflower	Non-heading	NCBI
SRR1213088	Chinese Kale	Non-heading	NCBI
SRR3203263	Chinese Kale	Non-heading	NCBI
SRR3203264	Chinese Kale	Non-heading	NCBI
SRR3203269	Chinese Kale	Non-heading	NCBI
SRR3203270	Chinese Kale	Non-heading	NCBI
SRR3203293	Curly Kale	Non-heading	NCBI
SRR3203366	Curly Kale	Non-heading	NCBI
SRR3203281	Kale	Non-heading	NCBI
SRR3203286	Kale	Non-heading	NCBI
SRR3203051	Kohlrabi	Non-heading	NCBI
SRR3203052	Kohlrabi	Non-heading	NCBI
SRR3203053	Kohlrabi	Non-heading	NCBI
SRR3203054	Kohlrabi	Non-heading	NCBI
SRR3203055	Kohlrabi	Non-heading	NCBI
SRR3203056	Kohlrabi	Non-heading	NCBI
SRR3203072	Kohlrabi	Non-heading	NCBI
SRR3203074	Kohlrabi	Non-heading	NCBI
SRR3203075	Kohlrabi	Non-heading	NCBI
SRR3203077	Kohlrabi	Non-heading	NCBI
SRR3203079	Kohlrabi	Non-heading	NCBI
SRR3203080	Kohlrabi	Non-heading	NCBI
SRR3203082	Kohlrabi	Non-heading	NCBI
SRR3203083	Kohlrabi	Non-heading	NCBI
SRR3203084	Kohlrabi	Non-heading	NCBI
SRR3203086	Kohlrabi	Non-heading	NCBI
SRR3203087	Kohlrabi	Non-heading	NCBI
SRR3203089	Kohlrabi	Non-heading	NCBI
SRR3203367	wild type	Non-heading	NCBI
SRR3203368	wild type	Non-heading	NCBI

## Sheet: TableS8
Supplementary Table S8. The 54 potential genes involved in the heading trait of cabbage.
GeneID	Function annoation	Arabidopsis gene ID	symbol	Arabidopsis description
BolC1t00141H	exonic	AT3G49700.1	ACS9	1-aminocyclopropane-1-carboxylate synthase 9
BolC1t01120H	exonic	AT4G17810.1	--	At4g17810
BolC1t01485H	upstream	AT4G21410.2	CRK29	Cysteine-rich receptor-like protein kinase 29
BolC1t05328H	exonic	AT3G11210.1	CPRD49	GDSL esterase/lipase CPRD49
BolC2t08545H	exonic	AT1G80850.1	--	At1g80850
BolC2t08572H	downstream	AT1G68520.1	COL6	Zinc finger protein CONSTANS-LIKE 6
BolC2t10239H	upstream	AT4G10910.1	--	Uncharacterized protein At4g10910
BolC3t14459H	downstream	AT2G31270.1	CDT1A	CDT1-like protein a%2C chloroplastic
BolC3t14982H	upstream	AT2G39190.2	ATATH8	Protein kinase superfamily protein
BolC3t15373H	upstream;downstream	AT2G45720.1	--	ARM repeat superfamily protein
BolC3t16034H	downstream	AT4G02930.1	TUFA	Elongation factor Tu%2C mitochondrial
BolC3t18432H	upstream	AT5G64550.1	--	Emb
BolC3t19621H	upstream	AT1G24735.1	--	S-adenosyl-L-methionine-dependent methyltransferases superfamily protein
BolC4t21726H	exonic	AT4G01850.1	SAM2	S-adenosylmethionine synthase
BolC4t21949H	exonic	AT2G41160.1	RBL18	Rhomboid-like protein 18
BolC4t22531H	exonic	AT1G72800.1	--	RNA-binding (RRM/RBD/RNP motifs) family protein
BolC4t23193H	exonic	AT2G33060.1	AtRLP27	Receptor like protein 27
BolC4t23607H	downstream	AT2G29980.1	FAD3	FAD3
BolC4t24420H	upstream	AT1G62510.1	--	At1g62510
BolC4t24640H	downstream	AT3G61880.1	CYP78A9	Cytochrome p450 78a9
BolC4t24654H	exonic	--	--	--
BolC4t26372H	downstream	--	--	--
BolC4t27268H	exonic	AT1G33410.1	SAR1	SAR1
BolC5t30349H	upstream;downstream	AT1G73620.1	--	Pathogenesis-related thaumatin superfamily protein
BolC5t30359H	upstream	AT1G18330.1	RVE7	Protein REVEILLE 7
BolC5t32030H	upstream	AT1G51060.1	HTA10	Probable histone H2A.1
BolC5t32111H	exonic	--	--	--
BolC6t36350H	upstream	AT1G20480.1	4CLL2	4-coumarate--CoA ligase-like 2
BolC6t36392H	exonic	AT3G17820.1	GLN1-3	Glutamine synthetase
BolC6t39695H	upstream	AT1G72280.1	AERO1	Like disulfide bond formation protein
BolC7t42597H	downstream	AT1G23080.3	PIN7	Auxin efflux carrier component 7
BolC7t43294H	upstream	AT5G44720.1	--	Molybdenum cofactor sulfurase family protein
BolC7t43440H	downstream	AT5G45750.1	RABA1C	RABA1c
BolC7t43480H	exonic	AT5G46190.1	--	RNA-binding KH domain-containing protein
BolC7t43498H	downstream	AT5G46250.1	LARP6A	La-related protein 6A
BolC7t44828H	upstream	AT5G24740.2	--	Protein of unknown function (DUF1162)
BolC7t44833H	downstream	AT5G24660.1	LSU2	Protein RESPONSE TO LOW SULFUR 2
BolC8t48599H	downstream	AT4G25170.1	--	Uncharacterised conserved protein (UCP012943)
BolC8t48977H	exonic	AT5G17980.1	--	C2 calcium/lipid-binding plant phosphoribosyltransferase family protein
BolC8t49656H	upstream	AT1G20640.1	NLP4	Protein NLP4
BolC8t49842H	exonic	AT1G23600.1	--	Expressed protein
BolC8t49852H	upstream	AT1G23560.1	--	F5O8.12 protein
BolC8t51216H	downstream	AT3G61460.1	BRH1	BRH1 RING finger protein
BolC8t51217H	upstream	AT3G61400.1	--	1-aminocyclopropane-1-carboxylate oxidase homolog 8
BolC8t52731H	upstream	AT5G40170.1	AtRLP54	Receptor-like protein 54
BolC9t53994H	exonic	AT2G05920.1	SBT1.8	Subtilisin-like protease SBT1.8
BolC9t54148H	exonic	AT1G47600.1	TGG4	Myrosinase 4
BolC9t54264H	downstream	AT2G18050.1	HIS1-3	HIS1-3
BolC9t54864H	upstream	AT1G65860.1	FMOGS-OX1	Flavin-containing monooxygenase FMO GS-OX1
BolC9t56624H	upstream	AT3G49120.1	PRX34	Peroxidase 34
BolC9t56631H	exonic	--	--	--
BolC9t56711H	downstream	AT5G49990.1	NAT5	Nucleobase-ascorbate transporter 5
BolC9t57054H	exonic	AT5G52050.1	DTX50	Protein DETOXIFICATION 50
BolC9t59995H	downstream	AT5G04330.1	CYP84A4	Cytochrome P450 84A4

## Sheet: TableS9
Supplementary Table S9. The location of the six identified genes.
GeneID	Gene name	Chromosome	Start position	End position
BolC1t00141H	BoACS9	C1	712244	714013
BolC4t24640H	BoCYP78A9	C4	30683169	30684916
BolC4t27268H	BoSAR1	C4	55247310	55251876
BolC7t42597H	BoPIN7	C7	28372962	28375432
BolC8t51216H	BoBRH1	C8	41623401	41623922
BolC9t56624H	BoPRX34	C9	31905012	31908169

## Sheet: TableS10
Supplementary Table S10. The qRT-PCR primers for six genes.
GeneID	Forward Primers	Reverse Primers
BolC1t00141H	GAGCAACGCCGGACTCTT	CCGGTTCGTTGCAATGGC
BolC4t24640H	CGTCACGTGCAACCCTGA	TTCGCCAGTAAACGCCGT
BolC4t27268H	CGCCGTCTGGTGTTGTCT	CGATGCGGTGACACTGGT
BolC7t42597H	GGACCCACTCCGAGACCT	GATTCGGAGCCGGGTACG
BolC8t51216H	CCGCTTCTTGGGCCTCTC	AGTAGGGCGGAGAAGGGG
BolC9t56624H	GGACGGAGAAAGACGCGT	TTTGAGCTGCGATGGCGA
